# Supplementary material for: Blocking microglial reactivity via purinergic receptors prevents subacute cognitive deficits after TIA
Source: EMBO Mol Med. 2026 Mar 20;18(4):1150–73. doi: 10.1038/s44321-026-00397-6 (PMC13083932; doi:10.1038/s44321-026-00397-6)
Supplement: Supplementary file 3 — Source data Fig. 1 [file 44321_2026_397_MOESM3_ESM.zip]

Archive with 44 entries (37 files):
- Figure 1/
- __MACOSX/._Figure 1
- Figure 1/.DS_Store
- __MACOSX/Figure 1/._.DS_Store
- Figure 1/Figure1F/
- __MACOSX/Figure 1/._Figure1F
- Figure 1/1A/
- __MACOSX/Figure 1/._1A
- Figure 1/1C-D/
- __MACOSX/Figure 1/._1C-D
- Figure 1/Figure1E/
- __MACOSX/Figure 1/._Figure1E
- Figure 1/1B/
- __MACOSX/Figure 1/._1B
- Figure 1/Figure1F/Fig1Fb_original.tiff
- __MACOSX/Figure 1/Figure1F/._Fig1Fb_original.tiff
- Figure 1/Figure1F/Fig1F.tif
- __MACOSX/Figure 1/Figure1F/._Fig1F.tif
- Figure 1/Figure1F/Fig1F_original.tif
- __MACOSX/Figure 1/Figure1F/._Fig1F_original.tif
- Figure 1/Figure1F/Fig1Fb.tif
- __MACOSX/Figure 1/Figure1F/._Fig1Fb.tif
- Figure 1/1A/Neuroscore_TIA_Sham.xlsx
- __MACOSX/Figure 1/1A/._Neuroscore_TIA_Sham.xlsx
- Figure 1/1C-D/TIA_Summary_final.xlsx
- __MACOSX/Figure 1/1C-D/._TIA_Summary_final.xlsx
- Figure 1/1C-D/TIA_completeSummaryTable_new.mat
- __MACOSX/Figure 1/1C-D/._TIA_completeSummaryTable_new.mat
- Figure 1/1C-D/Scripts/
- __MACOSX/Figure 1/1C-D/._Scripts
- Figure 1/Figure1E/Figure1E_small.png
- __MACOSX/Figure 1/Figure1E/._Figure1E_small.png
- Figure 1/Figure1E/Figure1E.TIF
- __MACOSX/Figure 1/Figure1E/._Figure1E.TIF
- Figure 1/1B/Barnes Maze Analysis.xlsx
- __MACOSX/Figure 1/1B/._Barnes Maze Analysis.xlsx
- Figure 1/1C-D/Scripts/._Gemma_TIA_Ca_imaging_Daniel.R
- __MACOSX/Figure 1/1C-D/Scripts/._._Gemma_TIA_Ca_imaging_Daniel.R
- Figure 1/1C-D/Scripts/Gemma_TIA_Ca_imaging_Daniel.R
- __MACOSX/Figure 1/1C-D/Scripts/._Gemma_TIA_Ca_imaging_Daniel.R
- Figure 1/1C-D/Scripts/TIAmerge.m
- __MACOSX/Figure 1/1C-D/Scripts/._TIAmerge.m
- Figure 1/1C-D/Scripts/._TIAmerge.m
- __MACOSX/Figure 1/1C-D/Scripts/._._TIAmerge.m
