# Supplementary material for: Blocking microglial reactivity via purinergic receptors prevents subacute cognitive deficits after TIA
Source: EMBO Mol Med. 2026 Mar 20;18(4):1150–73. doi: 10.1038/s44321-026-00397-6 (PMC13083932; doi:10.1038/s44321-026-00397-6)
Supplement: Supplementary file 3 — Source data Fig. 1 [file 44321_2026_397_MOESM3_ESM.zip › Figure 1/1A/Neuroscore_TIA_Sham.xlsx]

## Sheet: All animals
TIA animals neuroscore
BL						4h						24h						48h						3d
Animal	general	focal	total	Surgery		Animal	general	focal	total	Surgery		Animal	general	focal	total	Surgery		Animal	general	focal	total	Surgery		Animal	general	focal	total	Surgery
M13	0	0	0	TIA		M13	2	3	5	TIA		M13	1	0	1	TIA		M13	1	0	1	TIA		M13	0	0	0	TIA
M14	0	0	0	TIA		M14	2	4	6	TIA		M14	2	0	2	TIA		M14	1	0	1	TIA		M14	0	0	0	TIA
M15	0	0	0	TIA		M15	3	5	8	TIA		M15	2	0	2	TIA		M15	1	0	1	TIA		M15	0	0	0	TIA
M6	0	0	0	TIA		M6	4	5	9	TIA		M6	3	2	5	TIA		M6	2	2	4	TIA		M6	1	1	2	TIA
M7	0	0	0	TIA		M7	4	4	8	TIA		M7	3	3	6	TIA		M7	3	2	5	TIA		M7	1	1	2	TIA
M8	0	0	0	TIA		M8	4	4	8	TIA		M8	3	3	6	TIA		M8	3	3	6	TIA		M8	1	1	2	TIA
M9	0	0	0	TIA		M9	4	4	8	TIA		M9	3	4	7	TIA		M9	3	3	6	TIA		M9	1	1	2	TIA
M11	0	0	0	TIA		M11	4	5	9	TIA		M11	3	3	6	TIA		M11	2	3	5	TIA		M11	1	1	2	TIA
1	0	0	0	TIA		1	2	4	6	TIA		1	2	2	4	TIA		1	1	2	3	TIA		1	1	0	1	TIA
2	0	0	0	TIA		2	3	5	8	TIA		2	3	3	6	TIA		2	2	1	3	TIA		2	0	1	1	TIA
3	0	0	0	TIA		3	4	5	9	TIA		3	3	4	7	TIA		3	3	2	5	TIA		3	1	0	1	TIA
4	0	0	0	TIA		4	2	3	5	TIA		4	2	4	6	TIA		4	2	3	5	TIA		4	0	1	1	TIA
5	0	0	0	TIA		5	3	5	8	TIA		5	3	3	6	TIA		5	3	3	6	TIA		5	0	1	1	TIA
6	0	0	0	TIA		6	3	5	8	TIA		6	1	2	3	TIA		6	3	3	6	TIA		6	1	0	1	TIA
7	0	0	0	TIA		7	4	4	8	TIA		7	3	3	6	TIA		7	3	2	5	TIA		7	1	1	2	TIA
M16	0	0	0	Sham		M16	2	1	3	Sham		M16	2	0	2	Sham		M16	1	0	0	Sham		M16	0	0	0	Sham
M17	0	0	0	Sham		M17	2	1	3	Sham		M17	1	0	1	Sham		M17	1	0	1	Sham		M17	0	0	0	Sham
M10	0	0	0	Sham		M10	3	2	5	Sham		M10	2	0	2	Sham		M10	1	0	1	Sham		M10	1	0	1	Sham
M12	0	0	0	Sham		M12	3	1	4	Sham		M12	2	0	2	Sham		M12	1	0	1	Sham		M12	1	0	1	Sham
1	0	0	0	Sham		1	2	1	3	Sham		1	2	0	2	Sham		1	1	0	1	Sham		1	1	0	1	Sham
2	0	0	0	Sham		2	2	1	3	Sham		2	1	0	1	Sham		2	0	0	0	Sham		2	0	0	0	Sham
3	0	0	0	Sham		3	3	1	4	Sham		3	1	0	1	Sham		3	1	0	1	Sham		3	1	0	1	Sham
4	0	0	0	Sham		4	3	2	5	Sham		4	2	0	2	Sham		4	0	0	0	Sham		4	1	0	1	Sham
5	0	0	0	Sham		5	2	1	3	Sham		5	2	0	2	Sham		5	1	0	1	Sham		5	1	0	1	Sham
6	0	0	0	Sham		6	2	1	3	Sham		6	1	0	1	Sham		6	0	0	0	Sham		6	0	0	0	Sham
7	0	0	0	Sham		7	2	1	3	Sham		7	1	0	1	Sham		7	1	0	1	Sham		7	1	0	1	Sham
8	0	0	0	Sham		8	3	2	5	Sham		8	2	0	2	Sham		8	1	0	1	Sham		8	1	0	1	Sham
9	0	0	0	Sham		9	3	1	4	Sham		9	1	0	1	Sham		9	1	0	1	Sham		9	0	0	0	Sham
10	0	0	0	Sham		10	3	1	4	Sham		10	2	0	2	Sham		10	0	0	0	Sham		10	0	0	0	Sham
11	0	0	0	Sham		11	2	1	3	Sham		11	1	0	1	Sham		11	1	0	1	Sham		11	0	0	0	Sham

## Sheet: Sheet3
total
	Sham															TIA
BL	0	0	0	0	0	0	0	0	0	0	0	0	0	0	0	0	0	0	0	0	0	0	0	0	0	0	0	0	0	0
4h after TIA	4	4	6	5	4	4	5	6	4	4	4	6	5	5	4	5	6	8	9	8	8	8	9	6	8	9	5	8	8	8
24h after TIA	2	1	2	2	2	1	1	2	2	1	1	2	1	2	1	2	4	4	5	6	6	7	6	4	6	7	6	6	3	6
48h after TIA	1	1	1	1	1	0	1	0	1	0	1	1	1	0	1	1	1	1	4	5	6	6	5	3	3	5	5	6	6	5
3d after TIA	0	0	1	1	1	0	1	1	1	0	1	1	0	0	0	0	0	0	2	2	2	2	2	1	1	1	1	1	1	2
general
	Sham															TIA
BL	0	0	0	0	0	0	0	0	0	0	0	0	0	0	0	0	0	0	0	0	0	0	0	0	0	0	0	0	0	0
4h after TIA	2	2	3	3	2	2	3	3	2	2	2	3	3	3	2	2	2	3	4	4	4	4	4	2	3	4	2	3	3	4
24h after TIA	2	1	2	2	2	1	1	2	2	1	1	2	1	2	1	1	2	2	3	3	3	3	3	2	3	3	2	3	1	3
48h after TIA	1	1	1	1	1	0	1	0	1	0	1	1	1	0	1	1	1	1	2	3	3	3	2	1	2	3	2	3	3	3
3d after TIA	0	0	1	1	1	0	1	1	1	0	1	1	0	0	0	0	0	0	1	1	1	1	1	1	0	1	0	0	1	1
focal
	Sham															TIA
BL	0	0	0	0	0	0	0	0	0	0	0	0	0	0	0	0	0	0	0	0	0	0	0	0	0	0	0	0	0	0
4h after TIA	2	2	3	2	2	2	2	3	2	2	2	3	2	2	2	3	4	5	5	4	4	4	5	4	5	5	3	5	5	4
24h after TIA	1	1	2	1	1	1	1	2	1	1	1	2	1	1	1	1	2	2	2	3	3	4	3	2	3	4	4	3	2	3
48h after TIA	0	0	0	0	0	0	0	0	0	0	0	0	0	0	0	0	0	0	2	2	3	3	3	2	1	2	3	3	3	2
3d after TIA	0	0	0	0	0	0	0	0	0	0	0	0	0	0	0	0	0	0	1	1	1	1	1	0	1	0	1	1	0	1
