# Supplementary material for: Blocking microglial reactivity via purinergic receptors prevents subacute cognitive deficits after TIA
Source: EMBO Mol Med. 2026 Mar 20;18(4):1150–73. doi: 10.1038/s44321-026-00397-6 (PMC13083932; doi:10.1038/s44321-026-00397-6)
Supplement: Supplementary file 3 — Source data Fig. 1 [file 44321_2026_397_MOESM3_ESM.zip › Figure 1/1C-D/TIA_Summary_final.xlsx]

## Sheet: Sheet1
mouseID	cohorts	day_label	day_numeric	SyS_4nodes	SyS_3nodes	NN_1	NN_2	NN_3	NN_4	lSSL_network	lSFL_network	lSHL_network	interhem_connectivity	GC_mean_1	GC_mean_2	LC_mean_1	LC_mean_2	LR_ratio_Ca	IhC_mean_1	IhC_mean_2	NVC_max_1	NVC_max_2	LR_ratio_NVC_max	NVC_delay_1	NVC_delay_2	LR_ratio_NVCdelay	number_NVC_parcels	include	include_NVC
46368	1	baseline	0	0.625997	0.567849	1.49636	1.62671	1.52207	1.44452	1.13967	1.09842	1.33103	1.48365	0.674569	0.669734	1.77222	1.73979	1.01864	1.09863	1.09863	0.294709	0.326724	0.902012	1.87725	1.97502	0.950495	153	1	1
46369	1	baseline	0	0.659598	0.613669	2.14985	1.77983	1.21468	1.47241	1.17644	1.16214	1.08481	1.469	0.633298	0.608193	1.86339	1.79584	1.03761	1.12889	1.12889	0.372448	0.370714	1.00468	1.63182	1.63569	0.997629	152	1	1
46370	1	baseline	0	0.787387	0.728464	2.41039	1.78599	1.48707	1.53568	1.13499	1.11278	1.29082	1.59728	0.619718	0.569647	1.84235	1.78368	1.03289	1.11222	1.14775	0.513911	0.512833	1.0021	1.76053	1.74594	1.00836	153	1	1
46371	1	baseline	0	0.608891	0.543872	2.12737	1.91207	1.66754	1.83123	1.45891	1.4011	1.53032	1.74194	0.883453	0.831874	2.00622	1.94628	1.0308	1.32216	1.32216	0.416955	0.456345	0.913684	1.72425	1.8206	0.947079	158	1	1
46374	1	baseline	0	0.585235	0.544586	1.91002	1.8478	1.57986	1.66613	1.28694	1.26389	1.35658	1.67014	0.784098	0.764728	1.91335	1.83958	1.04011	1.21719	1.21719							0	1	0
50716	2	baseline	0	0.658164	0.600508	2.06671	1.76586	1.53996	1.40695	1.32709	1.25697	1.32192	1.53748	0.66699	0.651941	1.80379	1.73944	1.03699	1.11249	1.11249	0.304108	0.306263	0.992962	1.2539	1.35864	0.922906	158	1	1
50717	2	baseline	0	0.632619	0.567287	2.08299	1.66702	1.5686	1.61746	1.28059	1.20701	1.38732	1.58974	0.689773	0.648648	1.82447	1.74042	1.04829	1.09805	1.09805	0.114059	0.124545	0.915805	1.38667	1.50667	0.920354	24	1	1
50718	2	baseline	0	0.665917	0.600168	2.16253	1.7989	1.69256	1.9202	1.17415	1.23141	1.42894	1.77637	0.7392	0.709833	1.83271	1.80801	1.01366	1.19374	1.19374	0.315013	0.314555	1.00145	0.74975	0.73888	1.01471	158	1	1
50719	2	baseline	0	0.519704	0.465833	1.89554	1.74253	1.56675	1.72769	1.35256	1.29624	1.41024	1.60493	0.811653	0.804273	1.82242	1.82013	1.00125	1.16851	1.16851	0.298124	0.29487	1.01104	1.285	0.964187	1.33273	158	1	1
50723	2	baseline	0	0.485283	0.444455	2.12736	2.05849	1.82151	2.02209	1.72222	1.61897	1.66573	1.86289	0.98285	0.942925	2.07401	2.0239	1.02476	1.29576	1.37939	0.106335	0.113982	0.932906	1.34583	1.56684	0.85895	70	1	1
46368	1	4h	0.4	0.637729	0.569038	1.87335	1.71712	1.45149	1.40791	1.30105	1.13282	1.25889	1.44804	0.708247	0.743711	1.84672	1.93719	0.953299	1.11556	1.11556	0.32215	0.38884	0.828488	2.59211	2.42053	1.07089	158	1	1
46369	1	4h	0.4	0.511707	0.46188	1.24782	1.00367	0.727433	1.19964	0.698289	0.798816	0.726873	0.967934	0.301254	0.300742	1.18187	1.22568	0.964255	0.502827	0.502827	0.251739	0.320079	0.786493	2.25041	1.6754	1.34321	139	1	1
46370	1	4h	0.4	0.616019	0.563082	1.84516	1.62342	1.41581	1.62802	1.07351	1.13005	1.32294	1.45489	0.677598	0.619712	1.81113	1.76935	1.02362	1.01363	1.03922	0.138988	0.240161	0.578729	2.29444	2.31585	0.990758	87	1	1
46371	1	4h	0.4	0.472079	0.438601	1.75997	1.92778	1.68195	1.96551	1.53004	1.46132	1.63122	1.69583	0.97703	0.914254	2.00647	1.8923	1.06033	1.19736	1.23607	0.171742	0.196935	0.872074	0.574359	0.733333	0.783217	156	1	1
46374	1	4h	0.4	0.579629	0.536479	1.82394	1.8586	1.52841	1.48788	1.61799	1.41758	1.47707	1.57551	0.788051	0.782483	1.93489	2.00699	0.964076	1.19108	1.19108	0.219292	0.24488	0.895509	0.904644	1.66234	0.544198	156	1	1
50716	2	4h	0.4	0.607359	0.54919	1.73697	1.76244	1.51859	1.3552	1.22331	1.18772	1.38871	1.3875	0.711292	0.702366	1.75131	1.78073	0.983478	1.0532	1.06911	0.110509	0.123468	0.895046	1.8	1.79929	1.0004	58	1	1
50717	2	4h	0.4	0.878443	0.825181	1.63317	1.19611	1.05653	0.768727	0.863599	0.694234	0.891176	1.01476	0.28847	0.286721	1.35257	1.35881	0.995411	0.647558	0.647558	0.261366	0.272175	0.960284	2.34281	2.08543	1.12342	120	1	1
50718	2	4h	0.4	0.757357	0.702734	1.78718	1.45078	1.31633	1.27801	0.830104	0.915554	1.06318	1.34682	0.439427	0.462335	1.45305	1.58061	0.919296	0.861237	0.861237	0.368949	0.452186	0.815922	2.37304	1.92034	1.23574	153	1	1
50719	2	4h	0.4	0.804542	0.743915	1.45654	1.3509	1.09457	1.33426	0.809399	0.747255	0.997375	1.15432	0.460698	0.467452	1.58442	1.72528	0.918354	0.929521	0.929521	0.433808	0.430324	1.0081	2.72137	2.39618	1.13571	156	1	1
50723	2	4h	0.4	0.73034	0.672787	1.75835	1.2523	1.3962	1.2883	1.27378	1.09175	1.26175	1.32274	0.501223	0.474989	1.60919	1.61141	0.998622	0.861288	0.893655	0.145213	0.175853	0.825765	1.72	1.85952	0.924968	56	1	1
46368	1	24h	1	0.459488	0.409924	1.94298	1.82622	1.58649	1.84823	1.51249	1.37149	1.53426	1.62811	0.883508	0.885903	1.83231	1.87473	0.977371	1.16854	1.16854	0.285712	0.286612	0.99686	0.4	0.466667	0.857143	158	1	1
46369	1	24h	1	0.48625	0.442513	1.69205	1.62722	1.23348	1.38392	1.48991	1.24302	1.2081	1.28582	0.669629	0.664785	1.73489	1.77939	0.974994	0.921189	0.921189	0.107285	0.114591	0.936242	1.71922	1.2	1.43268	46	1	1
46370	1	24h	1	0.477899	0.436096	2.11276	1.94269	1.43997	1.63091	1.44124	1.45496	1.41546	1.5839	0.789726	0.78002	1.81632	1.8364	0.989064	1.04882	1.12698	0.061	0.093197	0.654527	1.2088	1.35516	0.891996	95	1	1
46371	1	24h	1	0.54652	0.491406	1.90696	1.70123	1.29602	1.51668	1.39512	1.24719	1.27754	1.45627	0.761954	0.692292	1.9446	1.8235	1.06642	1.09105	1.09105	0.0816727	0.197485	0.413563	1.83333	1.66068	1.10397	124	1	1
46374	1	24h	1	0.412352	0.382667	2.01213	2.12266	1.6907	1.71606	1.55709	1.5364	1.57301	1.79414	0.983915	1.00414	2.05463	2.10064	0.978097	1.32117	1.34026	0.0689068	0.0890438	0.773852	1.05357	1.10711	0.951638	101	1	1
50716	2	24h	1	0.771294	0.729801	1.72071	1.46046	0.959855	0.618313	1.00817	0.877442	0.845937	1.00516	0.339429	0.321756	1.44859	1.37833	1.05097	0.602584	0.640546	0.306112	0.412554	0.741994	0.960437	1.0831	0.886747	155	1	1
50717	2	24h	1	0.773376	0.699772	1.5114	1.30289	1.28354	1.15143	1.01548	0.916632	1.13139	1.24075	0.470352	0.451947	1.59672	1.58882	1.00498	0.874741	0.874741	0.479955	0.454433	1.05616	1.44833	1.26656	1.14351	158	1	1
50718	2	24h	1	0.733355	0.666315	1.76776	1.49555	1.17279	1.345	0.961659	0.88501	0.960053	1.30825	0.422167	0.435391	1.41573	1.50332	0.941741	0.813818	0.813818	0.335715	0.451456	0.743628	1.7885	1.83841	0.972852	158	1	1
50719	2	24h	1	0.408328	0.399815	1.30354	1.87278	1.69228	1.55308	1.63231	1.47492	1.54873	1.58042	0.651048	0.682584	1.41829	1.53036	0.926769	0.852511	0.852511							0	1	0
50723	2	24h	1	0.710932	0.657016	1.91098	1.6355	1.13409	1.22128	1.01434	0.982386	1.02171	1.27109	0.468358	0.456952	1.56895	1.56145	1.0048	0.831338	0.873135	0.110297	0.298282	0.369773	1.79372	1.91966	0.934397	122	1	1
50716	1	3d	3	0.724926	0.667305	2.15623	1.7409	1.37287	1.15806	1.10526	1.10778	1.1182	1.43748	0.512042	0.508109	1.59597	1.59996	0.997503	0.892626	0.913126	0.0730159	0.0913621	0.799193	1.27952	1.33296	0.95991	59	1	1
50718	1	3d	3	0.754594	0.698729	2.05427	1.46502	1.17668	1.22682	1.00612	0.940999	0.994865	1.35139	0.413317	0.390048	1.50319	1.43628	1.04659	0.824427	0.824427	0.0873415	0.175083	0.498857	1.31238	1.75156	0.749264	146	1	1
50719	1	3d	3	0.569594	0.526068	1.46255	1.18608	0.988895	1.01152	0.935201	0.91412	0.850251	1.10392	0.343734	0.348137	1.33542	1.35869	0.982873	0.574973	0.574973	0.0749084	0.130008	0.576182	1.5	2.55378	0.587366	37	1	1
50723	1	3d	3	0.766575	0.731255	1.38158	1.52778	1.31164	1.13954	0.839117	0.914858	1.10402	1.25984	0.467121	0.469634	1.74984	1.84006	0.950971	0.904294	0.976359	0.32251	0.38672	0.833962	2.34924	2.09905	1.11919	155	1	1
46368	1	3d	3	0.64383	0.577779	2.10122	1.6698	1.39194	1.46932	1.16757	1.10252	1.21217	1.48237	0.669183	0.670611	1.77435	1.7938	0.989159	1.10531	1.10531	0.0812733	0.131486	0.618114	0.977041	1.38701	0.704421	94	1	1
46369	2	3d	3	0.515806	0.48161	1.95089	1.78284	1.32463	1.53969	1.40057	1.32756	1.26792	1.42423	0.729329	0.722361	1.7991	1.83251	0.98177	1.02164	1.02164	0.0803722	0.141453	0.56819	1.7319	1.7146	1.01009	98	1	1
46370	2	3d	3	0.561427	0.510599	2.21178	1.90137	1.1671	1.69521	1.23138	1.26996	1.21416	1.47819	0.659574	0.613103	1.68483	1.67184	1.00777	0.9832	0.99269	0.057628	0.0910551	0.632891	0.966667	1.22667	0.788043	20	1	1
46371	2	3d	3	0.624935	0.596281	1.8798	1.4183	1.12898	1.56578	0.840387	0.97848	0.924867	1.38697	0.584932	0.567771	1.89777	1.78516	1.06308	0.996695	1.04129	0.284656	0.30808	0.923967	0.833333	1.04444	0.797872	158	1	1
46374	2	3d	3	0.613729	0.5853	1.83237	1.90165	1.30746	1.40147	1.1799	1.257	1.20019	1.52568	0.694915	0.682359	1.96448	1.98112	0.991601	1.18946	1.1924	0.125008	0.202034	0.618747	2	1.57595	1.26907	26	1	1
46368	1	7d	7	0.703236	0.625147	2.1143	1.85185	1.52285	1.51207	1.11952	1.06774	1.29193	1.57363	0.714244	0.714244	1.89331	1.91107	0.990707	1.24645	1.24645	0.19923	0.421719	0.472424	2.25402	1.58211	1.42469	153	1	1
46369	1	7d	7	0.685163	0.638472	2.24798	1.7942	1.03643	1.41282	0.814319	1.08298	0.906669	1.39845	0.617842	0.583995	2.05397	1.97593	1.03949	1.1458	1.1458	0.129733	0.226578	0.572573	1.7381	1.78443	0.974036	140	1	1
46370	1	7d	7	0.818101	0.764161	2.06074	1.53903	1.18521	1.45857	0.936858	0.898766	1.01068	1.3511	0.530433	0.519936	1.75556	1.7362	1.01115	0.947782	1.00905	0.265719	0.471093	0.564048	1.78044	1.72905	1.02972	141	1	1
46374	1	7d	7	0.686501	0.622533	2.27855	1.80395	1.27206	1.44749	1.31098	1.14997	1.10912	1.51211	0.641129	0.637745	1.93245	1.93344	0.999487	1.17501	1.17501	0.0932431	0.179163	0.520436	1.625	1.57986	1.02857	67	1	1
50716	2	7d	7	0.731796	0.669082	2.22585	1.64936	1.41168	1.54973	1.05238	1.10318	1.15624	1.52336	0.627409	0.623154	1.85282	1.83794	1.0081	1.14962	1.16207	0.468551	0.496893	0.942962	2.33076	1.92052	1.21361	157	1	1
50717	2	7d	7	0.759854	0.698717	1.89733	1.44286	1.09042	1.22281	1.08162	0.98162	1.0033	1.28522	0.437158	0.425477	1.6343	1.63052	1.00232	0.90682	0.90682	0.198963	0.235473	0.844951	1.56214	1.39668	1.11847	156	1	1
50718	2	7d	7	0.644764	0.576927	1.8154	1.70307	1.18902	1.52098	1.02566	1.0502	1.08912	1.3936	0.494653	0.501007	1.40445	1.47686	0.950968	0.811063	0.811063	0.17595	0.403384	0.436184	2.81253	2.88652	0.974368	144	1	1
50719	2	7d	7	0.404878	0.380331	1.94333	1.97841	1.43403	1.9039	1.44209	1.48987	1.34541	1.72592	0.922705	0.935332	1.8965	1.95933	0.96793	1.27163	1.26985	0.160121	0.261917	0.611342	1.918	1.87998	1.02022	158	1	1
50723	2	7d	7	0.657704	0.58333	1.37598	1.63465	1.3571	1.17343	1.16262	1.01789	1.20255	1.24563	0.592043	0.560593	1.66553	1.65285	1.00767	0.932371	0.932371	0.256911	0.475461	0.540342	2.38635	2.00246	1.19171	151	1	1
46368	1	14d	14	0.555817	0.500986	2.20373	1.88401	1.67241	1.85308	1.4175	1.34072	1.46778	1.70387	0.898326	0.91005	1.96319	1.99073	0.986166	1.31152	1.31152	0.0809026	0.218853	0.369667	2.09	2.27272	0.919602	74	1	1
46369	1	14d	14	0.494065	0.447615	1.99209	1.5055	1.26751	1.41742	1.14305	1.26033	1.04001	1.44804	0.705509	0.748699	1.95162	1.86226	1.04798	1.08747	1.12287							0	1	0
46370	1	14d	14	0.750734	0.708954	1.88961	1.60646	1.21463	1.24228	1.06593	1.06527	1.09229	1.34803	0.46781	0.46092	1.67324	1.63302	1.02463	0.883168	0.967867	0.274589	0.359044	0.764777	1.52128	1.28438	1.18445	145	1	1
46374	1	14d	14	0.603681	0.556642	2.10014	2.06575	1.58688	1.81617	1.56001	1.42584	1.41517	1.79175	0.856081	0.866715	2.05445	2.07658	0.989343	1.35121	1.41499	0.142261	0.185843	0.765491	1.76667	1.80871	0.976756	72	1	1
50716	2	14d	14	0.81691	0.782911	1.63388	1.49349	0.827982	0.894362	0.836237	0.829368	0.760119	1.01988	0.36651	0.364912	1.86136	1.84106	1.01103	0.873557	0.922567	0.353116	0.319434	1.10544	1.17974	1.15656	1.02004	153	1	1
50717	2	14d	14	0.762945	0.72194	1.99777	1.50191	1.02551	1.12895	0.971806	0.963162	0.88206	1.26845	0.437838	0.423193	1.70158	1.64975	1.03142	0.956373	0.972314	0.20344	0.219967	0.924863	2.18143	1.59693	1.36602	115	1	1
50719	2	14d	14	0.750753	0.701915	1.87026	1.20749	1.0181	1.22534	0.823843	0.719909	0.789069	1.17714	0.436327	0.441614	1.65486	1.6132	1.02582	0.872938	0.872938	0.135356	0.22892	0.591279	1.52513	1.38608	1.10032	156	1	1
46368	1	21d	21	0.596527	0.533428	1.89874	1.64147	1.62186	1.65586	1.33663	1.19956	1.4476	1.63508	0.770738	0.776663	1.85522	1.89255	0.980276	1.21415	1.21415	0.069904	0.168002	0.416091	1.73556	1.71423	1.01244	84	1	1
46369	1	21d	21	0.519516	0.471187	2.34603	1.91546	1.36218	1.67214	1.11136	1.3582	1.23612	1.67379	0.769162	0.781785	1.82934	1.89606	0.964811	1.18843	1.21807	0.221657	0.252697	0.877164	1.3469	1.26523	1.06455	132	1	1
46370	1	21d	21	0.833687	0.766341	2.03403	1.45117	1.23103	1.48137	0.856379	0.838657	1.07212	1.32073	0.535004	0.531721	1.83401	1.82914	1.00266	1.0673	1.13052	0.513064	0.452988	1.13262	1.13566	1.08822	1.0436	147	1	1
46371	1	21d	21	0.561235	0.500739	2.19068	1.97039	1.6291	1.87383	1.58605	1.47	1.52909	1.79557	0.925723	0.886132	2.03669	2.04072	0.998024	1.35318	1.35318	0.164398	0.213905	0.768553	3.04354	1.92507	1.581	131	1	1
46374	1	21d	21	0.558688	0.525139	1.76239	1.62206	1.61533	1.69365	1.30762	1.27845	1.41493	1.66941	0.786092	0.813523	1.95718	1.96882	0.994088	1.23522	1.32979	0.0504554	0.0712151	0.708493	1	1.89667	0.527241	11	1	0
50717	2	21d	21	0.621242	0.554325	1.95936	1.34847	1.5273	1.77755	1.04533	1.03846	1.33055	1.56201	0.643223	0.598036	1.65907	1.54565	1.07338	0.972698	0.972698	0.210453	0.422669	0.497914	1.53972	1.55571	0.989719	150	1	1
50718	2	21d	21	0.643962	0.584364	2.06761	1.76694	1.47095	1.4996	1.31152	1.24564	1.27636	1.60591	0.558935	0.547687	1.58691	1.55017	1.0237	0.910094	0.910094	0.342691	0.43006	0.796844	1.5389	1.52088	1.01185	153	1	1
50719	2	21d	21	0.481974	0.448409	1.75209	1.54756	1.07115	1.28437	1.22619	1.20233	1.04191	1.37232	0.575856	0.565211	1.64637	1.56288	1.05342	0.904221	0.904221	0.468047	0.484433	0.966175	1.06926	0.996374	1.07316	143	1	1
50723	2	21d	21	0.660652	0.591401	1.89086	1.53378	1.62026	1.74665	1.21116	1.06627	1.33994	1.59571	0.708723	0.685718	1.82774	1.77193	1.0315	1.12671	1.16037	0.184764	0.281245	0.656951	1.72838	1.6556	1.04396	122	1	1
