# Supplementary material for: Blocking microglial reactivity via purinergic receptors prevents subacute cognitive deficits after TIA
Source: EMBO Mol Med. 2026 Mar 20;18(4):1150–73. doi: 10.1038/s44321-026-00397-6 (PMC13083932; doi:10.1038/s44321-026-00397-6)
Supplement: Supplementary file 3 — Source data Fig. 1 [file 44321_2026_397_MOESM3_ESM.zip › Figure 1/1B/Barnes Maze Analysis.xlsx]

## Sheet: Tabelle1
		48h TIA
		Time to reach the goal (s)	latence to goal
	Sham1	7	1
	Sham2	7	1
	Sham3	6	1
	Sham4	7	1
	Sham5	5	0
	Sham6	7	1
	Sham7	10	0
	Sham8	11	2
	Sham9	7	0
	TIA1	8	3
	TIA2	31	5
	TIA3	4	0
	TIA4	19	5
	TIA5	88	12
	TIA6	12	3
	TIA7	20	6
	TIA8	15	5
	TIA9	48	8
