# Supplementary material for: Blocking microglial reactivity via purinergic receptors prevents subacute cognitive deficits after TIA
Source: EMBO Mol Med. 2026 Mar 20;18(4):1150–73. doi: 10.1038/s44321-026-00397-6 (PMC13083932; doi:10.1038/s44321-026-00397-6)
Supplement: Supplementary file 3 — Source data Fig. 1 [file 44321_2026_397_MOESM3_ESM.zip › Figure 1/1C-D/Scripts/Gemma_TIA_Ca_imaging_Daniel.R]

#### calcium imaging analysis for Gemma TIA - Steffi ####

#### load packages ####
require(R.matlab)
require(readxl)
require(tidyr)
require(plyr)
require(dplyr)
require(corrplot)
require(ggplot2)
require(ggbeeswarm)
require(lme4)
require(lmerTest)
require(MASS)
require(cowplot)
require(ggthemes)
require(ggsci)
require(sjPlot)
require(nlme)
require(writexl)
require(xlsx)
library(EMAtools)
library(ggplot2)
library(ggsci)
library(jtools)
library(kableExtra)
library(dplyr)
library(RColorBrewer)
#library(rstatix)
library(multcomp)


####   load SummarySE function ####
# define summarySE function
summarySE <- function(data=NULL, measurevar, groupvars=NULL, na.rm=TRUE,
                      conf.interval=.95, .drop=TRUE) {
  library(plyr)
  
  # New version of length which can handle NA's: if na.rm==T, don't count them
  length2 <- function (x, na.rm=TRUE) {
    if (na.rm) sum(!is.na(x))
    else length(x)
  }
  
  # This does the summary. For each group's data frame, return a vector with
  # N, mean, and sd
  datac <- ddply(data, groupvars, .drop=.drop,
                 .fun = function(xx, col) {
                   c(N = length2(xx[[col]], na.rm=na.rm),
                     median = median (xx[[col]], na.rm=na.rm), # change to mean if needed
                     mean = mean (xx[[col]], na.rm=na.rm), 
                     sd = sd (xx[[col]], na.rm=na.rm) 
                   )
                 },
                 measurevar
  )
  
  # Rename the "mean" column 
  # datac <- rename(datac, c("mean" = measurevar))
  
  datac$se <- datac$sd / sqrt(datac$N) # Calculate standard error of the mean
  # Confidence interval multiplier for standard error
  # Calculate t-statistic for confidence interval: 
  # e.g., if conf.interval is .95, use .975 (above/below), and use df=N-1
  ciMult <- qt(conf.interval/2 + .5, datac$N-1)
  datac$ci <- datac$se * ciMult
  return(datac)
}


#### define input ####
setwd("/Volumes/Gemma_2TB/Gemma/other/NVC_TIA/Results_R/Reanalysis_2024/")
datadir <- "/Volumes/Gemma_2TB/Gemma/other/NVC_TIA/Results_R/Reanalysis_2024/"
Data <- read_excel("/Volumes/Gemma_2TB/Gemma/other/NVC_TIA/TIA_Summary_final.xlsx")

resultsdir <- "/Volumes/Gemma_2TB/Gemma/other/NVC_TIA/Results_R/Reanalysis_2024/"

# filter data for "included" column
# subset for Connectivity data
D_FC <- Data[Data$include==1, ]

FC_labels <- c("SyS_4nodes","SyS_3nodes","NN_1","NN_2","NN_3","NN_4","lSSL_network","lSFL_network","lSHL_network","interhem_connectivity")

FC_labels <- ("interhem_connectivity")

FC_labels <- c("NN_1","NN_2","NN_3","NN_4")


D_FC$time_recode <- as.numeric(mapvalues(D_FC$day_label, from=c("baseline", "4h", "24h", "3d", "7d", "14d", "21d"), to=c(1,2,3,4,5,6,7)))


## Mean +/- SE for 6 timepoints
pd <- position_dodge(0)
for (i in 1:length(FC_labels)){
  currentFC <- FC_labels[i]
  tmp_summary <- summarySE(D_FC, measurevar = currentFC, groupvars = "time_recode")
  p_tmp <- ggplot(tmp_summary, aes(x = time_recode, y = mean)) +
    geom_ribbon(aes(ymin = mean - se, ymax = mean + se), fill = "steelblue", alpha = 0.3, position = pd) +
    geom_line(color = "grey50", linetype = "blank") +
    geom_line() + 
    geom_hline(yintercept = tmp_summary[tmp_summary$time_recode==1,4], linetype = "dashed", color = "red") +
    geom_point(position = pd, size = 3, shape = 21, fill = "white") + 
    ylab(paste(currentFC, "\n(Fisher-z)\n")) + xlab("") +
    theme(panel.grid.major = element_blank(), panel.grid.minor = element_blank(),
          panel.background = element_blank(), axis.line = element_line(colour = "black"), 
          text = element_text(size = 30)) +  ylim(1.1,2.15) +
    scale_x_continuous(breaks = c(1,2,3,4,5,6,7), 
                       labels = c("baseline", "4h", "24h", "3d", "7d", "14d", "21d"))
  
  cowplot::save_plot(filename = paste0(resultsdir, "Plots/", currentFC, "_MEANline_filledSE.pdf"), 
                     plot = p_tmp, base_width = 12, base_height = 4)
  p_tmp
}


#### statistics ####
results_list <- list()

for (variable in FC_labels) {
  formula <- as.formula(paste(variable, "~ time_recode"))
  model <- aov(formula, data = D_FC)
  
  # Save ANOVA results
  results_list[[variable]] <- model
  
  #—set output path, print summary
  sink(paste0(resultsdir, "Statistics/", variable, "_group_by_time_interaction.txt"))
  print(summary(model))
  sink() # returns output to the console
}


# Conduct Tukey post-hoc tests for significant variables
# significant_variables <- c("Var1")  # Add variables with significant interaction effects
significant_variables <- FC_labels
posthoc_results <- list()
D_analysis <- D_FC

# Convert dependent variable to factor
D_analysis$time_recode <- as.factor(D_analysis$time_recode)

for (variable in significant_variables) {
  posthoc_results[[variable]] <- TukeyHSD(aov(as.formula(paste(variable, "~ time_recode")), data = D_analysis))
  
  #—set output path, print summary
  sink(paste0(resultsdir, "Statistics/", variable, "_TukeypostHoc.txt"))
  print(posthoc_results[[variable]])
  sink() # returns output to the console
}


# Conduct Holm post-hoc tests for significant variables comparison to baseline
# Define the significant variables
significant_variables <- FC_labels

# Initialize a list to store the results
posthoc_results <- list()

# Convert dependent variable to factor if necessary
D_analysis$time_recode <- as.factor(D_analysis$time_recode)

# Perform pairwise comparisons for each significant variable
for (variable in significant_variables) {
  # Perform pairwise comparisons using Holm method
  posthoc_results[[variable]] <- pairwise.t.test(D_analysis[[variable]], 
                                                 D_analysis$time_recode,
                                                 p.adjust.method = "holm",
                                                 paired = FALSE,
                                                 alternative = "two.sided")
  
  # Print the results
  print(posthoc_results[[variable]])
}


###— loop across lmer --- main effect

for (i in 1:length(FC_labels)){
  currentFC=FC_labels[i]
  model.term = paste0(FC_labels[i], "~ time_numeric + Hemispheres + (1| mouseID)")
  model.run <- lmer(model.term, data = subset(D_Conn, time_numeric!="0"))
  #—set output path, print summary
  sink(paste0(resultsdir, "Statistics/", currentFC, "_main_effect.txt"))
  print(summary(model.run))
  sink() # returns output to the console
}


###— loop across lmer --- group-by-time iteraction

for (i in 1:length(FC_labels)){
  #-assign FC_label
  currentFC=FC_labels[i]
  #-run model
  model.term = paste0(FC_labels[i], "~ time_numeric * Hemispheres + (1| mouseID)")
  model.run <- lmer(model.term, data = subset(D_Conn, time_numeric!="0"))
  #—set output path, print summary
  sink(paste0(resultsdir, "Statistics/", currentFC, "_group_by_time_interaction.txt"))
  print(summary(model.run))
  sink() # returns output to the console
}


############# part1 - done #####################

#### Subset for NVC
D_NVC <- Data[Data$include_NVC==1,-(6:7)]

NVC_labels <- c("NVC_max","NVC_delay")
D_NVC$time_recode <- as.numeric(mapvalues(D_NVC$time_label, from=c("baseline", "4h", "24h", "3d", "7d", "14d", "21d"), to=c(1,2,3,4,5,6,7)))


#### lineplot filled error ####
pd <- position_dodge(0)
for (i in 1:length(NVC_labels)){
  currentFC<-NVC_labels[i]
  tmp_summary <- summarySE(D_NVC, measurevar=currentFC, groupvars=c("Hemispheres", "time_recode"))
  p_tmp <- ggplot(tmp_summary, aes(x=time_recode, y=median, colour=Hemispheres, group=Hemispheres)) +
    geom_ribbon(aes(ymin=median - se, ymax = median + se, fill = Hemispheres), alpha=0.3, position = pd) +
    guides(fill="none") +
    scale_fill_jama() +
    geom_line(aes(y=median+se), colour="grey50", linetype="blank") +
    geom_line(aes(y=median-se), colour="grey50", linetype="blank") +
    geom_line()+
    geom_point(position=pd, size=3, shape=21, fill="white") + 
    scale_colour_jama() + ylab(paste(currentFC, "\n(s)\n")) + xlab("") + labs(colour="Group") +
    theme(panel.grid.major = element_blank(), panel.grid.minor = element_blank(),
          panel.background = element_blank(), axis.line = element_line(colour = "black")) + theme(legend.position="bottom")+ scale_x_continuous(
            breaks = c(1,2,3,4,5,6,7), label = c("baseline", "4h", "24h", "3d", "7d", "14d", "21d"))
  cowplot::save_plot(filename=paste0(resultsdir,"Plots/",currentFC,"line_filledSE.pdf"), plot = p_tmp, base_width = 6, base_height = 4)
  p_tmp
}

#### statistics ####

###— loop across lmer --- main effect

for (i in 1:length(NVC_labels)){
  currentFC=NVC_labels[i]
  model.term = paste0(NVC_labels[i], "~ time_numeric + Hemispheres + (1| mouseID)")
  model.run <- lmer(model.term, data = subset(D_NVC, time_numeric!="0"))
  #—set output path, print summary
  sink(paste0(resultsdir, "Statistics/", currentFC, "_main_effect.txt"))
  print(summary(model.run))
  sink() # returns output to the console
}


###— loop across lmer --- group-by-time iteraction

for (i in 1:length(NVC_labels)){
  #-assign FC_label
  currentFC=NVC_labels[i]
  #-run model
  model.term = paste0(NVC_labels[i], "~ time_numeric * Hemispheres + (1| mouseID)")
  model.run <- lmer(model.term, data = subset(D_NVC, time_numeric!="0"))
  #—set output path, print summary
  sink(paste0(resultsdir, "Statistics/", currentFC, "_group_by_time_interaction.txt"))
  print(summary(model.run))
  sink() # returns output to the console
}


###### second analysis timewise comparisons with ANOVA #######

## PART 1 for Calcium Imaging

Data2 <- read_excel("/Volumes/Gemma_2TB/Gemma/other/NVC_TIA/Gemma_TIA_final summary 2021dec/Summary and stat final version/TIA_sumTableRepANOVA_v2.xlsx")
D2_conn <- Data2[Data2$include==1,]

FC_labels2 <- c("lSSL_network","lSFL_network","lSHL_network","interhem_connectivity", "IhC_mean","LR_ratio_Ca")

D2_conn$time_recode <- as.numeric(mapvalues(D2_conn$time_label, from=c("baseline", "4h", "24h", "3d", "7d", "14d", "21d"), to=c(1,2,3,4,5,6,7)))

#### lineplot filled error ####
pd <- position_dodge(0)
for (i in 1:length(FC_labels2)){
  currentFC<-FC_labels2[i]
  tmp_summary <- summarySE(D2_conn, measurevar=currentFC, groupvars=c("time_recode"))
  p_tmp <- ggplot(tmp_summary, aes(x=time_recode, y=median, colour=currentFC, group=currentFC)) +
    geom_ribbon(aes(ymin=median - se, ymax = median + se, fill=currentFC), alpha=0.3, position = pd) +
    guides(fill="none") +
    scale_fill_jama() +
    geom_line(aes(y=median+se), colour="grey50", linetype="blank") +
    geom_line(aes(y=median-se), colour="grey50", linetype="blank") +
    geom_line()+
    geom_point(position=pd, size=3, shape=21, fill="white") + 
    scale_colour_jama() +
    ylab(paste(currentFC, "FC \n(Fisher-z)\n")) + xlab("") +
    theme(panel.grid.major = element_blank(), panel.grid.minor = element_blank(),
          panel.background = element_blank(), axis.line = element_line(colour = "black")) + theme(legend.position="bottom")+ scale_x_continuous(
            breaks = c(1,2,3,4,5,6,7), label = c("baseline", "4h", "24h", "3d", "7d", "14d", "21d"))
  cowplot::save_plot(filename=paste0(resultsdir,"Plots/",currentFC,"_line_filledSE.pdf"), plot = p_tmp, base_width = 6, base_height = 4)
  p_tmp
}

#### statistics ####

###— loop across lmer + ANOVA

D2_conn$time_numeric <- as.factor(D2_conn$time_numeric)

for (i in 1:length(FC_labels2)){
  currentFC=FC_labels2[i]
  model.term = paste0(FC_labels2[i], "~ time_numeric + (1| mouseID)")
  model.run <- lmer(model.term, data = D2_conn)
  lmer_anova <- anova(model.run)
  sink(paste0(resultsdir, "Statistics/", currentFC, "_lmer_anova.txt"))
  print(lmer_anova)
  sink() # returns output to the console
}

### pairwise comparisons
for (i in 1:length(FC_labels2)){
  currentFC=FC_labels2[i]
  amod <- aov(get(FC_labels2[i]) ~ time_numeric, data = D2_conn)
  cht1 <- glht(amod, linfct = mcp(time_numeric = "Tukey"))
  sink(paste0(resultsdir, "Statistics/", FC_labels2[i], "_anova_pairwise_comp.txt"))
  print(summary(cht1))
  sink() # returns output to the console
}

### pairwise comparisons
for (i in 1:length(FC_labels2)){
  currentFC=FC_labels2[i]
  amod <- aov(get(FC_labels2[i]) ~ time_numeric, data = D2_conn)
  sink(paste0(resultsdir, "Statistics/", FC_labels2[i], "_anova.txt"))
  print(summary(amod))
  sink() # returns output to the console
}


## PART 2 for NVC

D2_NVC <- Data2[Data2$include_NVC==1,]

NVC_labels2 <- c("LR_ratio_NVC_max", "LR_ratio_NVCdelay")

D2_NVC$time_recode <- as.numeric(mapvalues(D2_NVC$time_label, from=c("baseline", "4h", "24h", "3d", "7d", "14d", "21d"), to=c(1,2,3,4,5,6,7)))

#### lineplot filled error ####
pd <- position_dodge(0)
for (i in 1:length(NVC_labels2)){
  currentFC<-NVC_labels2[i]
  tmp_summary <- summarySE(D2_NVC, measurevar=currentFC, groupvars=c("time_recode"))
  p_tmp <- ggplot(tmp_summary, aes(x=time_recode, y=median, colour=currentFC, group=currentFC)) +
    geom_ribbon(aes(ymin=median - se, ymax = median + se, fill=currentFC), alpha=0.3, position = pd) +
    guides(fill="none") +
    scale_fill_jama() +
    geom_line(aes(y=median+se), colour="grey50", linetype="blank") +
    geom_line(aes(y=median-se), colour="grey50", linetype="blank") +
    geom_line()+
    geom_point(position=pd, size=3, shape=21, fill="white") + 
    scale_colour_jama() +
    ylab(paste(currentFC, "\n")) + xlab("") +
    theme(panel.grid.major = element_blank(), panel.grid.minor = element_blank(),
          panel.background = element_blank(), axis.line = element_line(colour = "black")) + theme(legend.position="bottom")+ scale_x_continuous(
            breaks = c(1,2,3,4,5,6,7), label = c("baseline", "4h", "24h", "3d", "7d", "14d", "21d"))
  cowplot::save_plot(filename=paste0(resultsdir,"Plots/",currentFC,"_line_filledSE.pdf"), plot = p_tmp, base_width = 6, base_height = 4)
  p_tmp
}

#### statistics ####

###— loop across lmer + ANOVA

D2_NVC$time_numeric <- as.factor(D2_NVC$time_numeric)

for (i in 1:length(NVC_labels2)){
  currentFC=NVC_labels2[i]
  model.term = paste0(NVC_labels2[i], "~ time_numeric + (1| mouseID)")
  model.run <- lmer(model.term, data = D2_NVC)
  lmer_anova <- anova(model.run)
  sink(paste0(resultsdir, "Statistics/", currentFC, "_lmer_anova.txt"))
  print(lmer_anova)
  sink() # returns output to the console
}

### pairwise comparisons
for (i in 1:length(NVC_labels2)){
currentFC=NVC_labels2[i]
amod <- aov(get(NVC_labels2[i]) ~ time_numeric, data = D2_NVC)
cht1 <- glht(amod, linfct = mcp(time_numeric = "Tukey"))
sink(paste0(resultsdir, "Statistics/", NVC_labels2[i], "_anova_pairwise_comp.txt"))
print(summary(cht1))
sink() # returns output to the console
}

### pairwise comparisons
for (i in 1:length(NVC_labels2)){
currentFC=NVC_labels2[i]
amod <- aov(get(NVC_labels2[i]) ~ time_numeric, data = D2_NVC)
sink(paste0(resultsdir, "Statistics/", NVC_labels2[i], "_anova.txt"))
print(summary(amod))
sink() # returns output to the console
}
