# Supplementary material for: Blocking microglial reactivity via purinergic receptors prevents subacute cognitive deficits after TIA
Source: EMBO Mol Med. 2026 Mar 20;18(4):1150–73. doi: 10.1038/s44321-026-00397-6 (PMC13083932; doi:10.1038/s44321-026-00397-6)
Supplement: Supplementary file 3 — Source data Fig. 1 [file 44321_2026_397_MOESM3_ESM.zip › Figure 1/1C-D/Scripts/TIAmerge.m]

%%Conversion script
GC2 = GC; SC2 = SC; iDelay_NVC2 = iDelay_NVC; iMax_NVC2 = iMax_NVC; IhC2 = IhC; LC2 = LC; SCz2 = SCz;

%%
fNames = fieldnames(GC2);
for i=1:size(fNames,1)
eval(['GC.',char(fNames{i}),' = GC2.',char(fNames{i}),';'])
eval(['SC.',char(fNames{i}),' = SC2.',char(fNames{i}),';'])
eval(['iDelay_NVC.',char(fNames{i}),' = iDelay_NVC2.',char(fNames{i}),';'])
eval(['iMax_NVC.',char(fNames{i}),' = iMax_NVC2.',char(fNames{i}),';'])
eval(['SCz.',char(fNames{i}),' = SCz2.',char(fNames{i}),';'])
eval(['LC.',char(fNames{i}),' = LC2.',char(fNames{i}),';'])
eval(['IhC.',char(fNames{i}),' = IhC2.',char(fNames{i}),';'])
end

%% Save
save('TIANVC_3d_corrmaps_n10_0.mat','coord','label','SC','GC','iDelay_NVC','iMax_NVC','SCz','LC','IhC')
