# Supplementary material for: Blocking microglial reactivity via purinergic receptors prevents subacute cognitive deficits after TIA
Source: EMBO Mol Med. 2026 Mar 20;18(4):1150–73. doi: 10.1038/s44321-026-00397-6 (PMC13083932; doi:10.1038/s44321-026-00397-6)
Supplement: Supplementary file 4 — Source data Fig. 2 [file 44321_2026_397_MOESM4_ESM.zip]

Archive with 4 entries (3 files):
- Figure 2/
- __MACOSX/._Figure 2
- Figure 2/Figure2H.tif
- __MACOSX/Figure 2/._Figure2H.tif
