# Supplementary material for: Blocking microglial reactivity via purinergic receptors prevents subacute cognitive deficits after TIA
Source: EMBO Mol Med. 2026 Mar 20;18(4):1150–73. doi: 10.1038/s44321-026-00397-6 (PMC13083932; doi:10.1038/s44321-026-00397-6)
Supplement: Supplementary file 5 — Source data Fig. 3 [file 44321_2026_397_MOESM5_ESM.zip]

Archive with 36 entries (29 files):
- Figure 3/
- __MACOSX/._Figure 3
- Figure 3/3B/
- __MACOSX/Figure 3/._3B
- Figure 3/3J/
- __MACOSX/Figure 3/._3J
- Figure 3/Figure3D/
- __MACOSX/Figure 3/._Figure3D
- Figure 3/Figure3C/
- __MACOSX/Figure 3/._Figure3C
- Figure 3/.DS_Store
- __MACOSX/Figure 3/._.DS_Store
- Figure 3/3A/
- __MACOSX/Figure 3/._3A
- Figure 3/3I/
- __MACOSX/Figure 3/._3I
- Figure 3/3B/2P_ATP_sensor_TIA.xlsx
- __MACOSX/Figure 3/3B/._2P_ATP_sensor_TIA.xlsx
- Figure 3/3J/Barnes Maze_P2Y12Ri_TIA.xlsx
- __MACOSX/Figure 3/3J/._Barnes Maze_P2Y12Ri_TIA.xlsx
- Figure 3/Figure3D/Figure3D_left.tif
- __MACOSX/Figure 3/Figure3D/._Figure3D_left.tif
- Figure 3/Figure3D/Figure3D_right.tif
- __MACOSX/Figure 3/Figure3D/._Figure3D_right.tif
- Figure 3/Figure3C/Figure3C_3min.tif
- __MACOSX/Figure 3/Figure3C/._Figure3C_3min.tif
- Figure 3/Figure3C/Figure3C_1min.tif
- __MACOSX/Figure 3/Figure3C/._Figure3C_1min.tif
- Figure 3/Figure3C/Figure3C_2min.tif
- __MACOSX/Figure 3/Figure3C/._Figure3C_2min.tif
- Figure 3/Figure3C/Figure3C_0min.tif
- __MACOSX/Figure 3/Figure3C/._Figure3C_0min.tif
- Figure 3/3A/ATP_Luminex_TIA.xls
- __MACOSX/Figure 3/3A/._ATP_Luminex_TIA.xls
- Figure 3/3I/Neuroscore_TIA_P2Y12Ri.xlsx
- __MACOSX/Figure 3/3I/._Neuroscore_TIA_P2Y12Ri.xlsx
