# Supplementary material for: Blocking microglial reactivity via purinergic receptors prevents subacute cognitive deficits after TIA
Source: EMBO Mol Med. 2026 Mar 20;18(4):1150–73. doi: 10.1038/s44321-026-00397-6 (PMC13083932; doi:10.1038/s44321-026-00397-6)
Supplement: Supplementary file 5 — Source data Fig. 3 [file 44321_2026_397_MOESM5_ESM.zip › Figure 3/3B/2P_ATP_sensor_TIA.xlsx]

## Sheet: Raw data
						Raw data
(11) syn_ATP_szenzor_305927_éber_baseline_2023_02_27_121242.mesc						imaging date	2023-02-27		2023-04-03		2023-04-04		2023-04-17		2023-04-25		2023.06.05 (313319)		2023.06.07.0(313318)		2023.08.07. (314788)		2023.08.08. (314789)		2023.08.28. (314769)		2023.08.29. (316137)		2023.08.30. (316134)		2023.10.19 mCherry		2023.10.26 (z18/149)		2023.10.26 (z18/132)		2023.10.30 (z18(148_1)		2023.10.30 (z18(148_2)		2023.11.02. (Z18/131_1)		2023.11.02. (Z18/131_2)
baseline	nr. of inflares						ATP flash	ATP wave	ATP flash	ATP wave	ATP flash FOV1	ATP wave	ATP flash	ATP wave	ATP flash	ATP wave	ATP flash	ATP wave	ATP flash	ATP wave	ATP flash	ATP wave	ATP flash	ATP wave	ATP flash	ATP wave	ATP flash	ATP wave	ATP flash	ATP wave	ATP flash	ATP wave	ATP flash	ATP wave	ATP flash	ATP wave	ATP flash	ATP wave	ATP flash	ATP wave	ATP flash	ATP wave	ATP flash	ATP wave
11,0,0	0		-176,95um			baseline	5	0	0		5	3	0	0	0	1	1	0	1	1	5	3	2	2	3	5	1	3	2	1	11	3	4	0	4	6	8	2	4	5	2	5	0	1				Nr. Images	Area
11,0,1	0		-134,1um			after TIA	5	6	11	6	2	0	0	3	0	3	7	2	3	0	0	0	2	4	3	4	4	0			11	2	12	3	10	2	4	13	2	22	2	19	2	15			305927_baseline_23_02_27	10	262144
11,0,2	2 neuron	?	-86,4um			24h after TIA	5	1	9	3	3	1	1	0	0	3	0	1	3	0	0	0					6	1			13	0	3	6	5	9	0	2	0	6	0	13	2	6				20	262144
11,0,3	0		-86,4um			48h after TIA																			4	14																						60	262144
11,0,4	2 neuron	?	-86,4um	exported		72h after TIA																			0	3																						100	262144
11,0,5	0		-86,4um	exported		10 days after																											1	6	1	7												120	262144
11,0,6	0		-86,4um			11 days after																			0	5
11,0,7	1 neuron	?	-86,4um			13 days after																															1	12	0	6
11,0,8	0	zoom out	-86,4um																		exclude this animal as imaging was done very close to the brain surface																										305927_after_TIA_23_02_27	10	262144
11,0,9		imaging FOV at zero																																														20	262144
11,0,10		imaging FOV at zero									2023-04-04																																					30	262144
11,0,11		imaging FOV at zero									ATP flash FOV1	ATP wave	ATP flash FOV3	ATP wave																																		40	262144
11,0,12		imaging FOV at zero								baseline	3	1	2	2																																		60	262144
11,0,13		imaging FOV at zero								after TIA	0	0	2	0
										24h after TIA			3	1
(13) syn_ATP_szenzor_305927_éber_after_TIA_2023_02_27.mesc
13,0,0		imaging FOV at zero	0um
13,0,1		imaging FOV at zero	0um
13,0,2	1 neuron		0um
13,0,3	1 inflare	?	-84,04um	exported
13,0,4	1 inflare		-84,04um
13,0,5	előző inflare vége látszik		-84,04um
13,0,6	0		-84,04um	exported
13,0,7		1 sec	-84,04um
13,0,8	1 neuron	?	-84,04um
13,0,9	0		-84,04um
13,0,10	1 neuron	?	-84,04um
13,0,11	1 inflare/inkább neuron	?	-84,04um
13,0,12	0		-84,04um
13,0,13	0		-84,04um
(16) syn_ATP_szenzor_305927_éber_after_TIA_zoomed_2023_02_27.mesc
						Data put to Prism
16,0,0	0		-133,77um				2023-02-27	2023-04-03	2023-04-04	2023-04-17	2023-04-25	2023.06.05 (313319)	2023.06.07.0(313318)	2023.08.07. (314788)	2023.08.08. (314789)	2023.08.28. (314769)	2023.08.29. (316137)	2023.08.30. (316134)	2023.10.19 mCherry	2023.10.26 (z18/149)	2023.10.26 (z18/132)	2023.10.30 (z18(148_1)	2023.10.30 (z18(148_2)	2023.11.02. (Z18/131_1)	2023.11.02. (Z18/131_2)
16,0,1	0		-133,77um				ATP flash	ATP flash	ATP flash FOV1	ATP flash	ATP flash	ATP flash	ATP flash	ATP flash	ATP flash	ATP flash	ATP flash	ATP flash	ATP flash	ATP flash	ATP flash	ATP flash	ATP flash	ATP flash	ATP flash
16,0,2	0		-133,77um			baseline	5	0	8	0	1	1	2	8	4	8	4	3	14	4	10	10	9	7	1
16,0,3	0		-84,09um			after TIA	11	17	2	3	3	9	3	0	6	7	4		13	15	12	17	24	21	17
16,0,4	2 inflare	?	-84,09um			24h after TIA	6	12	4	1	3	1	3	0			7		13	9	14	2	6	13	8
16,0,5	0		-84,09um			48h after TIA										18
16,0,6	2 inflare		-84,09um			72h after TIA										3
16,0,7	az előző inflarek lecsengése		-84,09um			10 days after														7	8
						11 days after										5
						13 days after																13	6
(12) syn_ATP_szenzor_305927_éber_24h_after_TIA_2023_02_28.mesc
						10-13 days after	flashes	waves
12,0,1		10sec					0	5
12,0,3	0		145,09um				1	6
12,0,4	0		-98,51um				1	7
12,0,5	0		-94,98um				1	12
							0	6
(13) syn_ATP_szenzor_305927_éber_24h_after_TIA_part2_2023_02_28.mesc
13,0,0		12sec						több különböző síkban mérve!
13,0,1	0		-81,45um
13,0,2	1 neuron		-120,46
13,0,3	0		-101,23um
13,0,4	0		-101,23um
13,0,5	0		-84,55um
13,0,6	0		-89,06um
13,0,7	0		-86,42um
13,0,8	0		-92,41um
13,0,9	0		142,27um
13,0,10	1 neuron	?	-72,2um
13,0,11	1 neuron+1 inflare	egyik?	-97,47um
13,0,12	0		-97,47um
13,0,13	0		-97,47um
13,0,14	0		-97,47um
13,0,15		10sec
13,0,16	0		-139,74um
13,0,17	0		-139,74um
13,0,18	0		-139,74um
13,0,19	1 neuron	?	-159,59um
13,0,20	1 neuron	?	-159,59um
13,0,21	0		-159,59um
13,0,22	0		-181,53um
13,0,23	0		-181,53um
13,0,24	0		-181,53um
13,0,25	0		-181,53um
(13) syn_ATP_szenzor_305886_éber_2023_04_03_after TIA.mesc
13,0,0	1+1 neuron		-143,2um
13,0,1	0+1 neuron		-143,2um
13,0,2	1+2 új neuron		-143,2um
13,0,3	3+1 neuron		-143,2um	exported
13,0,4	1+1 neuron		-143,2um
13,0,5	0+1 neuron		-143,2um
13,0,6	1 (ugyanaz)+1 új neuron		-143,2um
13,0,7	0+1 neuron		-143,2um
13,0,8	1 (ugyanaz)+3 új neuron		-143,2um
13,0,9	3 neuron (ugyanazok)		-143,2um
13,0,10	ugyanaz a 3 neuron		-143,2um
13,0,11	ugyanaz a 3 neuron		-143,2um
(11) syn_ATP_szenzor_305886_éber_2023_04_03_1,5h after TIA.mesc
11,0,0		próba loop1	-131,08um
11,0,1		próba loop2	-131,08um
11,0,3	1	?	-131,08um
11,0,4	0		-131,08um
11,0,5	0		-131,08um
11,0,6	1	?	-131,08um
11,0,7	0		-131,08um
11,0,8	0		-131,08um
11,0,9	0		-131,08um
11,0,10	3 neuron?	FOV2 loop1	-185,49um
11,0,11	ugyanaz a 3 neuron	FOV2 loop2	-185,49um
11,0,12	ugyanaz a 3 neuron	FOV3	-185,49um
11,0,13	2 neuron?	FOV4	-106,85um
11,0,15	3 neuron?	FOV5 jó loop1	-71,33um
11,0,16	ugyanaz a 2 neuron	FOV5 jó loop2	-71,33um
11,0,17	1	FOV5 jó loop3	-71,33um
11,0,18	ugyanaz a 2 neuron?	FOV5 jó loop4	-71,33um
11,0,19	ugyanaz a 3 neuron?	FOV5 jó loop5	-71,33um
11,0,20	ugyanaz a 2 neuron?	FOV5 jó loop6	-71,33um
11,0,21	3 +3 neuron	FOV6 loop1	-143,2um	exported
11,0,22	3 neuron?	FOV6 zoom loop1	-143,2um	exported
11,0,23	ugyanaz a 3 neuron?	FOV6 zoom loop2	-143,2um
11,0,24		FOV6 zoom loop3	-143,2um	10sec
11,0,25	ugyanaz a 3 neuron?	FOV6 zoom loop4	-143,2um
11,0,26	ugyanaz a 3 neuron?	FOV6 zoom loop5	-143,2um
11,0,27	ugyanaz a 3 neuron?	FOV6 zoom loop6	-143,2um
11,0,28		FOV6 zoom loop7	-143,2um	22sec
(14) syn_ATP_szenzor_305886_éber_2023_04_03_24h after TIA.mesc
14,0,0	1+6 sejt		-143,2um
14,0,1	1+ ugyanaz a 6 sejt		-143,2um
14,0,2	ugyanaz a 6 sejt		-143,2um
14,0,3	1+ ugyanaz a 6 sejt		-143,2um	exported
14,0,4	0+3 neuron		-143,2um
14,0,5	0+2 neuron		-143,2um
14,0,6	0+3 neuron		-57,96um
14,0,7	0+3 neuron		-57,96um
14,0,8	0+3 neuron		-57,96um
(11) syn_ATP_szenzor_308901_éber_2023_04_04_baseline_FOV1.mesc
11,0,0	0	FOV1 loop1	-171,3um
11,0,1	1 inflare vége?	FOV1 loop2	-171,3um	exported
11,0,2	0	FOV1 loop3	-171,3um
11,0,3	0+2 neuron	FOV1 loop4	-171,3um
11,0,4	0	FOV1 loop5	-171,3um
11,0,5	0	FOV1 loop6	-171,3um
11,0,6	0	FOV1 loop7	-171,3um
11,0,7	0	FOV1 loop8	-171,3um
11,0,8	0+1 neuron	FOV1 loop9	-171,3um
11,0,9	0	FOV1 loop10	-171,3um
(12) syn_ATP_szenzor_308901_éber_2023_04_04_baseline_FOV3.mesc
12,0,0	1 neuron	FOV2 loop1	-116,04um
12,0,1	0	FOV2 loop2	-116,04um
12,0,2	0	FOV2 loop3	-116,04um
12,0,3	0	FOV2 loop4	-116,04um
12,0,4	0	FOV2 loop5	-116,04um
12,0,5	0	FOV2 loop6	-116,04um
12,0,6	1 neuron	FOV3 loop1	-167,82um
12,0,7	1 inflare	FOV3 loop2	-167,82um	exported
12,0,8	előző inflare vége	FOV3 loop3	-167,82um
12,0,9	0	FOV3 loop4	-167,82um
12,0,10	0	FOV3 loop5	-167,82um
12,0,11	1 inflare vége?	FOV3 loop6	-167,82um
(11) syn_ATP_szenzor_308901_éber_2023_04_04_after TIA_FOV3.mesc
11,0,0	0	(11,0,0) nem pontosan FOV3 loop1 szünet nélkül vette fel az 1-6 loopot	-167,87um
11,0,1	0	FOV3 loop2	-167,87um
11,0,2	1 neuron	FOV3 loop3	-167,87um	exported
11,0,3	előző neuron	FOV3 loop4	-167,87um
11,0,4	0	FOV3 loop5	-167,87um
11,0,5	0	FOV3 loop6	-167,87um
11,0,7	0	(11,0,9) FOV3 igazított	-167,87um
11,0,9	0	(11,0,9) FOV3 igazított loop1	-167,87um
11,0,10	0	(11,0,9) FOV3 igazított loop2	-167,87um
11,0,11	0	(11,0,9) FOV3 igazított loop3	-167,87um
11,0,12	0	(11,0,9) FOV3 igazított loop4	-167,87um
11,0,13	1 neuron vége	(11,0,9) FOV3 igazított loop5	-167,87um
11,0,14	0	(11,0,9) FOV3 igazított loop6	-167,87um
(14) syn_ATP_szenzor_308901_éber_2023_04_04_1,5h after TIA_FOV1.mesc
14,0,0	0	1,5h after TIA loop1	-171,32um	exported
14,0,1	0	1,5h after TIA loop2	-171,32um
14,0,2	0	1,5h after TIA loop3	-171,32um
14,0,3	0	1,5h after TIA loop4	-171,32um
14,0,4	0	1,5h after TIA loop5	-171,32um
14,0,5	0	1,5h after TIA loop6	-171,32um
14,0,6	0	másik FOV loop1	-127,41um
14,0,7	0	másik FOV loop2	-127,41um
14,0,8	0	másik FOV loop3	-127,41um
14,0,9	0	másik FOV loop4	-127,41um
14,0,10	0	másik FOV loop5	-127,41um
14,0,11	0	másik FOV loop6	-127,41um
(15) syn_ATP_szenzor_308901_éber_2023_04_04_24h after TIA_FOV3.mesc
15,0,0	0		-167,86um
15,0,1	0		-167,86um
15,0,2	0		-167,86um
15,0,3	1 inflare+1 neuron		-167,86um	exported
15,0,4	0		-167,86um
15,0,5	0		-167,86um
15,0,6	0		-167,86um
15,0,7	0		-167,86um
15,0,8	0		-167,86um
15,0,9	0		-167,86um
15,0,10	0		-167,86um
15,0,11	1 neuron		-167,86um
15,0,12	0		-167,86um
15,0,13	0		-167,86um
15,0,14	1 neuron		-167,86um
15,0,15	0		-167,86um
15,0,16	0		-167,86um
15,0,17	0		-167,86um
(16) 308907_syn_ATP_szenzor_baseline_04_17.mesc
16,0,0		starting FOV
16,0,1	0	FOV1 loop1	-131,23um
16,0,2	0	FOV1 loop2	-131,23um
16,0,3	0	FOV2 loop1	-180,19um
16,0,4	0	FOV3 loop1	-180,19um
16,0,5	0	FOV3 loop2	-180,19um
16,0,6	0	FOV3 loop3	-180,19um
16,0,7	0	FOV3 loop4	-180,19um
16,0,8	0	FOV3 loop5	-180,19um
16,0,9	0	FOV3 loop6	-180,19um
16,0,10	0	FOV3 loop7	-180,19um
16,0,11	0	FOV3 loop8	-180,19um
16,0,12	0	FOV3 loop9	-180,19um
16,0,13	0	FOV3 loop10	-180,19um
16,0,14		FOV3 loop11	-180,19um
(11) 308907_syn_ATP_szenzor_after TIA_04_17.mesc
11,0,0	0	FOV3 TIA loop1	-180,2um
11,0,1	0	FOV3 TIA loop2	-180,2um
11,0,2	0	FOV3 TIA loop3	-180,2um
11,0,3	0	FOV3 TIA loop4	-180,2um
11,0,4	0	FOV3 TIA loop5	-180,2um
11,0,5	0	FOV3 TIA loop6	-180,2um
11,0,6	0	FOV3 TIA loop7	-180,2um
11,0,7	2 inflare	FOV4TIA loop1	-109,91um
11,0,8		FOV4TIA loop2	-109,91um	1 sec
11,0,9	0	FOV4TIA loop3	-109,91um
11,0,10	0	FOV4TIA loop4	-109,91um
11,0,11	0	FOV4TIA loop5	-109,91um
11,0,12	0	FOV4TIA loop6	-109,91um
11,0,13	0	FOV4TIA loop7	-109,91um
11,0,14	1 inflare	FOV4TIA loop8	-109,91um
11,0,15		FOV5	-109,91um	11 sec
(12) 308907_syn_ATP_szenzor_24h_after TIA_04_18.mesc
12,0,0	0	FOV3 loop1	-272,88um
12,0,1	0+1 neuron	FOV3 loop2	-272,88um	végig ugyanaz a sejt látszik
12,0,2	0+1 neuron	FOV3 loop3	-272,88um
12,0,3	0+1 neuron	FOV3 loop4	-272,88um
12,0,4	0+1 neuron	FOV3 loop5	-272,88um
12,0,5	0+1 neuron	FOV3 loop6	-272,88um
12,0,6	0+1 neuron	FOV3 loop7	-272,88um
12,0,7	0+1 neuron	FOV3 loop8	-272,88um
12,0,8	0+1 neuron	FOV3 loop9	-272,88um
12,0,9	0+1 neuron	FOV3 loop10	-272,88um
12,0,10	0+1 neuron	FOV3 loop11	-272,88um
12,0,11	0+1 neuron	FOV3 loop12	-272,88um
(11) z18_127_syn_ATP_szenzor_baseline_04_25.mesc
11,0,0	1 inflare	FOV1	-134,18um	valójában -99,8um
11,0,1	0		-134,18um
11,0,2	0		-134,18um
11,0,3	0		-134,18um
11,0,4	0		-134,18um
11,0,5	0		-134,18um
11,0,6	0		-134,18um
11,0,7	0		-134,18um
11,0,8	0	FOV2	-163,19um
11,0,9	0	FOV3	-59,61um
11,0,10	0		-59,61um
11,0,11	0		-59,61um
11,0,12	0		-59,61um
11,0,13	0		-59,61um
11,0,14		starting FOV	-35um
(12) z18_127_syn_ATP_szenzor_baseline_04_18.mesc
12,0,0	0	FOV1	-45,97um
12,0,1	0	FOV2 loop1	-120,62um
12,0,2	0	FOV2 loop2	-120,62um
12,0,3	0	FOV2 loop3	-120,62um
12,0,4	0	FOV2 loop4	-120,62um
12,0,5	0	FOV2 loop5	-120,62um
12,0,6	0	FOV2 loop6	-120,62um
12,0,7	1 inflare	FOV3	-116,09um
12,0,8	előző inflare vége	FOV3 loop1	-116,09um
12,0,9	1 inflare vége	FOV3 loop2	-116,09um
12,0,10	0	FOV3 loop3	-116,09um
12,0,11	0	FOV3 loop4	-116,09um
12,0,12	0	FOV3 loop5	-116,09um
12,0,13	0	FOV3 loop6	-116,09um
(13) z18_127_syn_ATP_szenzor_after_TIA_04_25.mesc
13,0,0	0	FOV3 loop1	-59,62um
13,0,1		FOV4	-36,81um	1min
13,0,2	0	FOV3 loop2	-59,62um
13,0,3	0	FOV3 loop3	-59,62um
13,0,4	0	FOV3 loop4	-59,62um
13,0,5	2 inflare	FOV3 loop5	-59,62um
13,0,6	előző inflare vége	FOV3 loop6	-59,62um
13,0,7	1 inflare?	FOV3 loop7	-59,62um
13,0,8	0	FOV3 loop8	-59,62um
13,0,9	0	FOV3 loop9	-59,62um
13,0,10	0	FOV3 loop10	-59,62um
13,0,11	0	FOV3 loop11	-59,62um
13,0,12	0	FOV3 loop12	-59,62um
13,0,13	0	FOV3 loop13	-59,62um
13,0,14	0	FOV3 loop14	-59,62um
(14) z18_127_syn_ATP_szenzor_24h after_TIA_04_26.mesc
14,0,0	0	FOV3 loop1	-59,6um
14,0,1	0	FOV3 loop2	-59,6um
14,0,2	0	FOV3 loop3	-59,6um
14,0,3	0	FOV3 loop4	-59,6um
14,0,4	0	FOV3 loop5	-59,6um
14,0,5	0	FOV3 loop6	-59,6um
14,0,6	0	FOV3 loop7	-59,6um
14,0,7	0	FOV3 loop8	-59,6um
14,0,8	0	FOV3 loop9	-59,6um
14,0,9	0	FOV3 loop10	-59,6um
14,0,10	0	FOV3 loop11	-59,6um
14,0,11	2 inflare	FOV3 loop12	-59,6um
14,0,12	0	FOV4 loop1	-36,81um
14,0,13	0	FOV4 loop2	-36,81um
14,0,14	1 inflare?	FOV4 loop3	-36,81um
14,0,15		FOV4 loop4	-36,81um		15sec
[truncated: 5 more columns]

## Sheet: IntDen
	Mean	IntDen	RawIntDen				Baseline			after TIA			24h after TIA
305927_2023_02_27							Mean	IntDen	RawIntDen	Mean	IntDen	RawIntDen	Mean	IntDen	RawIntDen
baseline	0.881	458232	21035547				0.881	458232	21035547	0.915	475613	18001745	0.627	325994	34053637
baseline 2	0.881	458232	21035547				0.881	458232	21035547	0.875	454764	19557961	0.585	304043	37113834
after TIA	0.915	475613	18001745				0.881	458232	21035547	0.895	465188	18779853	0.606	315019	3.55837e+07
after TIA 2	0.875	454764	19557961
24h after TIA	0.627	325994	34053637							1.088	565720	11696799	1.007	523583	14009779
24h after TIA 2	0.585	304043	37113834							1.088	565720	11696799
										1.309	680707	7654417
305886_2023_04_03										1.16167	604049	1.03493e+07	1.007	523583	14009779
baseline
baseline 2							1.099	571215	11756195	1.137	590893	10997866	0.889	461948	19548046
after TIA	1.088	565720	11696799				1.155	600559	10881928	1.139	591929	10723248
after TIA nagyobb FOV							1.127	585887	1.13191e+07	1.138	591411	10860557	0.889	461948	19548046
1,5h after TIA	1.088	565720	11696799
1,5h after TIA nagyobb FOV	1.309	680707	7654417				1.029	535141	13724245	1.253	651258	8074129	1.101	572249	11606191
24h after TIA	1.007	523583	14009779							1.187	617299	9800753
							1.029	535141	13724245	1.22	634278	8937441	1.101	572249	11606191
30890_2023_04_04
baseline FOV1	1.099	571215	11756195				1.008	264298	7369822	1.048	274713	6661163	1.021	530549	15540058
baseline FOV3	1.155	600559	10881928
after TIA FOV3	1.137	590893	10997866
1,5h after TIA FOV1	1.139	591929	10723248
24h after TIA FOV3	0.889	461948	19548046
308907_2023_04_17
baseline	1.029	535141	13724245
after TIA FOV3	1.253	651258	8074129
after TIA FOV3_2	1.187	617299	9800753
24h after TIA FOV3	1.101	572249	11606191
z18_127_syn_ATP
baseline	1.008	264298	7369822
after TIA	1.048	274713	6661163
24h after TIA	1.021	530549	15540058

## Sheet: NIS_ROI Statistics
FileName	ROI Area [px²]	ROI Mean Intensity	ROI Min Intensity	ROI Max Intensity	ROI Sum Intensity	ROI StDev Intensity	ROI Signal/Background
02_27_baseline	262144	75.98	2	229	19917848	31.22	42,75:1
02_27_baseline_2	262144	121.36	0	255	31813589	60.86	63,75:1
02_27_after_TIA	262144	103.85	1	255	27223828	42.68	9 days, 17:01:00
02_27_after_TIA_2	262144	112.83	1	255	29578062	44.01	4 days, 21:01:00
02_27_24h_after_TIA	262144	196.43	5	255	51493043	65.93	36,43:1
02_27_24h_after_TIA_2	262144	214.07	1	255	56116130	61.86	127,50:1
2023_04_03_after_TIA	262144	67.44	1	255	17678998	24.96	127,50:1
2023_04_03_1,5h_after_TIA	262144	67.44	1	255	17678998	24.96	127,50:2
2023_04_03_1,5h_after_TIA_nagyobb_FOV	262144	44.15	0	248	11572839	24.12	5 days, 18:01:00
2023_04_03_24h_after_TIA	262144	80.8	1	255	21181105	28.01	127,50:1
2023_04_04_baseline_FOV3	262144	62.77	2	255	16455241	33.59	3 days, 13:01:00
2023_04_04_baseline_FOV1	262144	67.81	1	180	17774731	28.7	74:1
2023_04_04_after_TIA_FOV3	262144	63.43	1	255	16628039	30.15	825,50:1
2023_04_04_1,5h_after_TIA_FOV1	262144	61.85	2	189	16213445	26.5	30,20:1
2023_04_04_24h_after_TIA_FOV3	262144	112.75	2	255	29557677	53.5	31,88:1
2023_04_17_baseline	262144	79.14	3	238	20746975	32.48	35,40:1
2023_04_17_after_TIA_FOV3	262144	46.56	1	169	12206472	17.25	2 days, 1:01:00
2023_04_17_after_TIA_FOV3_2	262144	56.52	2	255	14817586	25.82	3 days, 13:01:00
2023_04_17_24h_after_TIA_FOV3	262144	66.93	5	201	17546577	27.66	15,40:1
2023_04_25_baseline_FOV3	262144	61.22	0	255	16049637	34.55	10 days, 15:01:00
2023_04_25_after_TIA_FOV3	262144	52.83	1	255	13848942	28.49	127,50:1
2023_04_25_24h_after_TIA_FOV4	262144	64.89	0	255	17011744	41.47	8 days, 20:01:00
