# Supplementary material for: Blocking microglial reactivity via purinergic receptors prevents subacute cognitive deficits after TIA
Source: EMBO Mol Med. 2026 Mar 20;18(4):1150–73. doi: 10.1038/s44321-026-00397-6 (PMC13083932; doi:10.1038/s44321-026-00397-6)
Supplement: Supplementary file 5 — Source data Fig. 3 [file 44321_2026_397_MOESM5_ESM.zip › Figure 3/3J/Barnes Maze_P2Y12Ri_TIA.xlsx]

## Sheet: Barnes Maze
	Animal	treatment	surgery	trial video	Frequency to error 48h TIA
	1	control	TIA	49	1
	5	control	TIA	53	5
	14	control	TIA	110	3
	15	control	TIA	111	2
	17	control	TIA	113	4
	18	control	TIA	114	4
	25	control	TIA	161	3
	29	control	TIA	165	8
	31	control	TIA	167	2
	32	control	TIA	168	1
	34	control	TIA	170	3
	7	PSB	TIA	55	3
	8	PSB	TIA	56	0
	9	PSB	TIA	57	2
	10	PSB	TIA	58	3
	11	PSB	TIA	59	3
	12	PSB	TIA	60	2
	19	PSB	TIA	115	0
	21	PSB	TIA	117	2
	22	PSB	TIA	118	0
	23	PSB	TIA	119	0
	28	PSB	TIA	164	0

## Sheet: Hoja2
														Animal	treatment	surgery	trial video	Frequency to error d7
														2	PLX	TIA	42	2
														13	PLX	TIA	93	4
														26	PLX	TIA	146	3
														27	PLX	TIA	147	18
														28	PLX	TIA	148	5
														29	PLX	TIA	149	4
														30	PLX	TIA	150	8
