# Supplementary material for: Blocking microglial reactivity via purinergic receptors prevents subacute cognitive deficits after TIA
Source: EMBO Mol Med. 2026 Mar 20;18(4):1150–73. doi: 10.1038/s44321-026-00397-6 (PMC13083932; doi:10.1038/s44321-026-00397-6)
Supplement: Supplementary file 5 — Source data Fig. 3 [file 44321_2026_397_MOESM5_ESM.zip › Figure 3/3A/ATP_Luminex_TIA.xls]

## Sheet: 4_ATP GL_3-22-2023_5-55-07 PM
ProtocolHeader
	Version	1	Label	ATP GL	ReaderType	1	DateRead	3/22/2023 5:55:06 PM	InstrumentSN	SN: 512812005	Result	0	Prefix	4
	WellMap	FFFFFFFFFFFFFFFFFCC00000	RunCount	1	Kinetics	False	KineticCount	10	MultiReadsPerWell	False	PromptText	Enter Message
Steps
	Injector	0	1	Inject	True	False	Read	True	False	WavelengthCount	1	1
PlateResults
	Read 1
		1	2	3	4	5	6	7	8	9	10	11	12
	A	10635.3	9452.81	360683	268943	10515700	9905650	1660290	1690830	395556	392185	1105120	1019650
	B	28341.3	42970.2	295478	275495	1549270	1548510	1248080	1110140	796029	752501	169153	167139
	C	141956	151169	37857.1	43645.3	4705730	4675340	997773	102103	123227	113163	339326	333992
	D	290360	306338	210793	195765	7329200	7622950	354242	333629	16717.2	16250.5	136764	129856
	E	884464	898331	65656.7	69245	2524860	2230470	595075	568867	83009	80085.8	62921.6	63192.8
	F	1962660	1962850	163825	152834	8985720	9273740	795197	819579	224788	196629	X	X
	G	2858020	2884700	X	X	X	X	X	X	X	X	X	X
	H	X	X	X	X	X	X	X	X	X	X	X	X
	Known conc (pMol)	Luminiscence (RLU)		Mean		Luminiscence (RLU)		Mean	dilution factor (2:9)	interpolated concentration
	0	10635.3	9452.81	10044.1		360683	268943	314813	1.41666e+06	0.732603
	0.01	28341.3	42970.2	35655.8		295478	275495	285486	1.28469e+06	0.658607
	0.05	141956	151169	146562		37857.1	43645.3	40751.2	183380	0.078798
	0.1	290360	306338	298349		210793	195765	203279	914756	0.46569
	0.5	884464	898331	891398		65656.7	69245	67450.9	303529	0.142751
	1	1962660	1962850	1962755		163825	152834	158330	712483	0.358396
	10	2858020	2884700	2871360		10515700	9905650	10210675	4.5948e+07	24.2421
						1549270	1548510	1548890	6970005	3.666
						4705730	4675340	4690535	2.11074e+07	11.1343
						7329200	7622950	7476075	3.36423e+07	17.741
						2524860	2230470	2377665	1.06995e+07	5.63746
						8985720	9273740	9129730	41083785	21.7051
						1660290	1690830	1675560	7540020	3.96727
						1248080	1110140	1179110	5305995	2.78863
						997773	102103	549938	2474721	1.28757
						354242	333629	343936	1.54771e+06	0.801313
						595075	568867	581971	2.61887e+06	1.36685
						795197	819579	807388	3633246	1.90068
						395556	392185	393870	1.77242e+06	0.917592
						796029	752501	774265	3.48419e+06	1.8214
						123227	113163	118195	531878	0.263259
						16717.2	16250.5	16483.8	74177.3	0.0212927
						83009	80085.8	81547.4	366963	0.176049
						224788	196629	210708	948188	0.483132
						1105120	1019650	1062385	4.78073e+06	2.5085
						169153	167139	168146	756657	0.38218
						339326	333992	336659	1.51497e+06	0.780172
						136764	129856	133310	599895	0.299199
						62921.6	63192.8	63057.2	283757	0.132181

## Sheet: ATP ug
pMol						ug
BL	TIA	24h	3d	7d		BL	TIA	24h	3d	7d
0.732603	24.2421	3.96727	0.917592	2.5085		0.000403774	0.013361	0.00218656	0.000505731	0.00138256
0.658607	3.666	2.78863	1.8214	0.38218		0.000362991	0.00202052	0.00153695	0.00100386	0.000210639
0.078798	11.1343	1.28757	0.263259	0.780172		4.34295e-05	0.00613666	0.000709645	0.000145095	0.000429992
0.46569	17.741	0.801313	0.0212927	0.299199		0.000256665	0.00977798	0.000441644	1.17355e-05	0.000164904
0.142751	5.63746	1.36685	0.176049	0.132181		7.86774e-05	0.00310709	0.00075334	9.70297e-05	7.28513e-05
0.358396	21.7051	1.90068	0.483132			0.00019753	0.0119628	0.00104756	0.000266278
ATP=551.15g/mol
