# Supplementary material for: Blocking microglial reactivity via purinergic receptors prevents subacute cognitive deficits after TIA
Source: EMBO Mol Med. 2026 Mar 20;18(4):1150–73. doi: 10.1038/s44321-026-00397-6 (PMC13083932; doi:10.1038/s44321-026-00397-6)
Supplement: Supplementary file 5 — Source data Fig. 3 [file 44321_2026_397_MOESM5_ESM.zip › Figure 3/3I/Neuroscore_TIA_P2Y12Ri.xlsx]

## Sheet: Hoja1
Total Neuroscore							General deficits							Focal deficits							Total Neuroscore							General deficits							Focal deficits
Animal	treatment	surgery	Neuroscore 24h	Neuroscore 48h	Neuroscore 3d		Animal	treatment	surgery	Neuroscore 24h	Neuroscore 48h	Neuroscore 3d		Animal	treatment	surgery	Neuroscore 24h	Neuroscore 48h	Neuroscore 3d		Animal	treatment	surgery	Neuroscore 24h	Neuroscore 48h	Neuroscore 3d		Animal	treatment	surgery	Neuroscore 24h	Neuroscore 48h	Neuroscore 3d		Animal	treatment	surgery	Neuroscore 24h	Neuroscore 48h	Neuroscore 3d
1	control	TIA	9	6	2		1	control	TIA	4	2	0		1	control	TIA	5	4	2		1	control	TIA	9	6	2		1	control	TIA	4	2	0		1	control	TIA	5	4	2
2	control	TIA	dead animal	dead animal	dead animal		2	control	TIA	dead animal	dead animal	dead animal		2	control	TIA	dead animal	dead animal	dead animal		5	control	TIA	8	5	2		5	control	TIA	3	2	0		5	control	TIA	5	3	2
3	control	TIA	dead animal	dead animal	dead animal		3	control	TIA	dead animal	dead animal	dead animal		3	control	TIA	dead animal	dead animal	dead animal		14	control	TIA	9	5	1		14	control	TIA	5	2	0		14	control	TIA	4	3	1
4	control	TIA	dead animal	dead animal	dead animal		4	control	TIA	dead animal	dead animal	dead animal		4	control	TIA	dead animal	dead animal	dead animal		15	control	TIA	9	5	0		15	control	TIA	4	1	0		15	control	TIA	5	4	0
5	control	TIA	8	5	2		5	control	TIA	3	2	0		5	control	TIA	5	3	2		17	control	TIA	10	6	3		17	control	TIA	5	2	1		17	control	TIA	5	4	2
6	control	TIA	dead animal	dead animal	dead animal		6	control	TIA	dead animal	dead animal	dead animal		6	control	TIA	dead animal	dead animal	dead animal		18	control	TIA	11	6	2		18	control	TIA	6	2	1		18	control	TIA	5	4	1
13	control	TIA	dead animal	dead animal	dead animal		13	control	TIA	dead animal	dead animal	dead animal		13	control	TIA	dead animal	dead animal	dead animal		25	control	TIA	8	5	1		25	control	TIA	5	2	0		25	control	TIA	5	3	0
14	control	TIA	9	5	1		14	control	TIA	5	2	0		14	control	TIA	4	3	1		29	control	TIA	9	5	3		29	control	TIA	5	2	1		29	control	TIA	5	3	1
15	control	TIA	9	5	0		15	control	TIA	4	1	0		15	control	TIA	5	4	0		30	control	TIA	10	6	2		30	control	TIA	6	2	0		30	control	TIA	5	4	0
16	control	TIA	dead animal	dead animal	dead animal		16	control	TIA	dead animal	dead animal	dead animal		16	control	TIA	dead animal	dead animal	dead animal		31	control	TIA	11	6	1		31	control	TIA	4	1	0		31	control	TIA	4	4	2
17	control	TIA	10	6	3		17	control	TIA	5	2	1		17	control	TIA	5	4	2		32	control	TIA	9	5	2		32	control	TIA	3	1	1		32	control	TIA	5	4	2
18	control	TIA	11	6	2		18	control	TIA	6	2	1		18	control	TIA	5	4	1		34	control	TIA	8	5	2		34	control	TIA	5	1	1		34	control	TIA	4	3	1
25	control	TIA	8	5	1		25	control	TIA	5	2			25	control	TIA	5	3
26	control	TIA	dead animal	dead animal	dead animal		26	control	TIA	dead animal	dead animal	dead animal		26	control	TIA	dead animal	dead animal	dead animal
27	control	TIA	dead animal	dead animal	dead animal		27	control	TIA	dead animal	dead animal	dead animal		27	control	TIA	dead animal	dead animal	dead animal		7	PSB	TIA	7	3	2		7	PSB	TIA	4	1	1		7	PSB	TIA	3	2	1
29	control	TIA	9	5	3		29	control	TIA	5	2	1		29	control	TIA	5	3	1		8	PSB	TIA	7	5	1		8	PSB	TIA	4	2	1		8	PSB	TIA	3	3	0
30	control	TIA	10	6	2		30	control	TIA	6	2	0		30	control	TIA	5	4	0		9	PSB	TIA	8	4	1		9	PSB	TIA	4	2	1		9	PSB	TIA	4	2	0
31	control	TIA	11	6	1		31	control	TIA	4	1	0		31	control	TIA	4	4	2		10	PSB	TIA	9	5	3		10	PSB	TIA	5	2	2		10	PSB	TIA	4	3	1
32	control	TIA	9	5	2		32	control	TIA	3	1	1		32	control	TIA	5	4	2		11	PSB	TIA	7	4	4		11	PSB	TIA	4	2	2		11	PSB	TIA	3	2	2
34	control	TIA	8	5	2		34	control	TIA	5	1	1		34	control	TIA	4	3	1		12	PSB	TIA	8	4	2		12	PSB	TIA	5	2	1		12	PSB	TIA	3	2	1
																					19	PSB	TIA	9	5	1		19	PSB	TIA	5	2	0		19	PSB	TIA	4	3	1
																					21	PSB	TIA	9	4	2		21	PSB	TIA	5	2	1		21	PSB	TIA	4	2	1
7	PSB	TIA	7	3	2		7	PSB	TIA	4	1	1		7	PSB	TIA	3	2	1		22	PSB	TIA	9	3	3		22	PSB	TIA	4	1	1		22	PSB	TIA	5	2	2
8	PSB	TIA	7	5	1		8	PSB	TIA	4	2	1		8	PSB	TIA	3	3	0		23	PSB	TIA	9	4	2		23	PSB	TIA	4	1	1		23	PSB	TIA	5	3	1
9	PSB	TIA	8	4	1		9	PSB	TIA	4	2	1		9	PSB	TIA	4	2	0		24	PSB	TIA	9	4	3		24	PSB	TIA	4	1	1		24	PSB	TIA	5	3	2
10	PSB	TIA	9	5	3		10	PSB	TIA	5	2	2		10	PSB	TIA	4	3	1		28	PSB	TIA	8	4	1		28	PSB	TIA	4	1	0		28	PSB	TIA	4	3	1
11	PSB	TIA	7	4	4		11	PSB	TIA	4	2	2		11	PSB	TIA	3	2	2		33	PSB	TIA	8	2	1		33	PSB	TIA	5	1	1		33	PSB	TIA	3	1	0
12	PSB	TIA	8	4	2		12	PSB	TIA	5	2	1		12	PSB	TIA	3	2	1
19	PSB	TIA	9	5	1		19	PSB	TIA	5	2	0		19	PSB	TIA	4	3	1
20	PSB	TIA	dead animal	dead animal	dead animal		20	PSB	TIA	dead animal	dead animal	dead animal		20	PSB	TIA	dead animal	dead animal	dead animal
21	PSB	TIA	9	4	2		21	PSB	TIA	5	2	1		21	PSB	TIA	4	2	1
22	PSB	TIA	9	3	3		22	PSB	TIA	4	1	1		22	PSB	TIA	5	2	2
23	PSB	TIA	9	4	2		23	PSB	TIA	4	1	1		23	PSB	TIA	5	3	1
24	PSB	TIA	9	4	3		24	PSB	TIA	4	1	1		24	PSB	TIA	5	3	2
28	PSB	TIA	8	4	1		28	PSB	TIA	4	1	0		28	PSB	TIA	4	3	1
33	PSB	TIA	8	5	1		33	PSB	TIA	5	1	1		33	PSB	TIA	3	1	0
