# Supplementary material for: Blocking microglial reactivity via purinergic receptors prevents subacute cognitive deficits after TIA
Source: EMBO Mol Med. 2026 Mar 20;18(4):1150–73. doi: 10.1038/s44321-026-00397-6 (PMC13083932; doi:10.1038/s44321-026-00397-6)
Supplement: Supplementary file 6 — Figure EV Source Data [file 44321_2026_397_MOESM6_ESM.zip]

Archive with 32 entries (27 files):
- FIgure EV Source data/
- __MACOSX/._FIgure EV Source data
- FIgure EV Source data/.DS_Store
- __MACOSX/FIgure EV Source data/._.DS_Store
- FIgure EV Source data/FigureEV1F/
- __MACOSX/FIgure EV Source data/._FigureEV1F
- FIgure EV Source data/FigureEV1C/
- __MACOSX/FIgure EV Source data/._FigureEV1C
- FIgure EV Source data/FigureEV1D/
- __MACOSX/FIgure EV Source data/._FigureEV1D
- FIgure EV Source data/FigureEV5C/
- __MACOSX/FIgure EV Source data/._FigureEV5C
- FIgure EV Source data/FigureEV1F/FigureEV1F.jpg
- __MACOSX/FIgure EV Source data/FigureEV1F/._FigureEV1F.jpg
- FIgure EV Source data/FigureEV1C/hypoxyprbe_TUNEL_AfterTIA_40x_zoom_ipsi_hipp_Maximum intensity projection.tif
- __MACOSX/FIgure EV Source data/FigureEV1C/._hypoxyprbe_TUNEL_AfterTIA_40x_zoom_ipsi_hipp_Maximum intensity projection.tif
- FIgure EV Source data/FigureEV1C/hypoxyprbe_TUNEL_AfterTIA_40x_zoom_ipsi_cx3_Maximum intensity projection.tif
- __MACOSX/FIgure EV Source data/FigureEV1C/._hypoxyprbe_TUNEL_AfterTIA_40x_zoom_ipsi_cx3_Maximum intensity projection.tif
- FIgure EV Source data/FigureEV1C/hypoxyprbe_TUNEL_AfterTIA_40x_zoom_ipsi_striatum_Maximum intensity projection.tif
- __MACOSX/FIgure EV Source data/FigureEV1C/._hypoxyprbe_TUNEL_AfterTIA_40x_zoom_ipsi_striatum_Maximum intensity projection.tif
- FIgure EV Source data/FigureEV1D/Tunel_30minTIA_40x_c1+2.jpg
- __MACOSX/FIgure EV Source data/FigureEV1D/._Tunel_30minTIA_40x_c1+2.jpg
- FIgure EV Source data/FigureEV1D/Tunel_15minTIA_40x_c_c1+2.jpg
- __MACOSX/FIgure EV Source data/FigureEV1D/._Tunel_15minTIA_40x_c_c1+2.jpg
- FIgure EV Source data/FigureEV1D/Tunel_ShamTIA_40x_c1+2.jpg
- __MACOSX/FIgure EV Source data/FigureEV1D/._Tunel_ShamTIA_40x_c1+2.jpg
- FIgure EV Source data/FigureEV1D/Tunel_5minTIA_40x_c1+2.jpg
- __MACOSX/FIgure EV Source data/FigureEV1D/._Tunel_5minTIA_40x_c1+2.jpg
- FIgure EV Source data/FigureEV5C/Figure EV5C_BL.tif
- __MACOSX/FIgure EV Source data/FigureEV5C/._Figure EV5C_BL.tif
- FIgure EV Source data/FigureEV5C/Figure EV5C_24h.tif
- __MACOSX/FIgure EV Source data/FigureEV5C/._Figure EV5C_24h.tif
